# Supplementary material for: Long Term Real-World Outcomes of Trifluridine/Tipiracil in Metastatic Colorectal Cancer—A Single UK Centre Experience
Source: Curr Oncol. 2021 Jun 18;28(3):2260–9. doi: 10.3390/curroncol28030208 (PMC8293218; doi:10.3390/curroncol28030208)
Supplement: Supplementary file 1 [file curroncol-28-00208-s001.zip]

Archive with 1 entries (1 files):
- curroncol-1180417-supplementary.pdf
